# Supplementary material for: Assessing Cat Welfare: A Literature Review on Behavioural, Physiological and Health Parameters with a Focus on Animal-Assisted Services (AAS)
Source: Vet Sci. 2026 Jun 13;13(6):581. doi: 10.3390/vetsci13060581 (PMC13307602; doi:10.3390/vetsci13060581)
Supplement: Supplementary file 1 [file vetsci-13-00581-s001.zip]

Archive with 1 entries (1 files):
- vetsci-4330177-supplementary.pdf
